# Supplementary material for: Shortages of benzathine penicillin for prevention of mother-to-child transmission of syphilis: An evaluation from multi-country surveys and stakeholder interviews
Source: PLoS Med. 2017 Dec 27;14(12):e1002473. doi: 10.1371/journal.pmed.1002473 (PMC5744908; doi:10.1371/journal.pmed.1002473)
Supplement: S11 Appendix — (XLSX) [file pmed.1002473.s011.xlsx]

## Sheet: Cover sheet
		Benzathine Penicillin Stock Out Root Cause Analysis
		Country Data Collection Tool		Key Information
				Country
				CHAI Contact
				Date Completed
				Data Sources
				Experts consulted

## Sheet: 1a. Syphilis
	Instructions: Please provide the following information regarding your country's Syphilis treatment guidelines and patterns. We expect that the information requested on treatment guidelines and treatment patterns for syphilis can be gathered from a national program coordinator for syphilis programs in the country or clinicians treating syphilis. As a part of this section, there is an additional fo…
	1. Are national treatment guidelines available for syphilis? The "Syphilis Treatment Guidelines" Worksheet should be sent to clinicians or national program coordinators to capture how the national treatment guideline vary from the WHO recommendations.
						Please attach the guidelines if available
	2. Have the guidelines for syphilis treatment been distributed to health facilities?					<<Please select>>
	3. If no, what is the country's strategy to influence adoption of the national syphilis guidelines?
	4. What health professionals are legally allowed to perform intramuscular (IM) injections within the country?
	Instructions: Please complete the table indicating the total number of patients receiving treatment for syphilis and the percent of patients receiving a specific product for syphilis treatment, broken down by adult (non-pregnant), pregnant women or congenital. We are looking for an estimate on what is actually used to treat syphilis - not what is recommended. We are most interested in the percent…
		Primary, secondary and early latent syphilis (Non-pregnant Adults)	Late latent or latent of unknown duration (Adults)	Pregnant women with syphilis	Congenital syphilis (<2 years old)	Congenital syphilis (>2 years old)	Neurosyphilis (Adults)	Total syphilis cases (Use this column if estimates for sub-groups are unavailable)
	What is the estimated number of cases treated each year in country?
	What is the estimated percent of patients receiving each treatment?	% used	% used	% used	% used	% used	% used	% used
	Benzathine Penicillin
	Penicillin G
	Penicillin V
	Procaine Penicillin
	Ceftriaxone
	1st generation cephalosporin
	Erythromycin
	Doxycycline
	Tetracycline
	Other:
	Specify:
	Specify:
	Specify:
	Total (should add up to 100%)	0	0	0	0	0	0	0
	Source:
	5. What barriers, if any, exist to using benzathine penicillin in the treatment of syphilis?
	Barriers may include, but are not limited to: powder formulation, use of large gauge needle, pain associated with injection, stock outs, health insurance coverage, cost
	Please provide the below data points syphilis testing that was done in 2015:
	6. Does the country have a national syphilis program?
	7. Total number of syphilis Rapid Diagnostic Tests (RDTs) run in 2015 (refers to tests consumed)
						Please indicate if data in unavailable
	Source:
	8. Please list the number of syphilis RDTs purchased over the last 3 years
	Fill in the number of RDT tests purchased or received from donors in the last 3 years. In the additional information section, please add information on how the tests were procured. For example, were they purchased by the MoH or through a procurement schedule such as UNFPA or if donated, the donor program.
	Syphilis RDT Brand Name		2013	2014	2015	Funding Agent/Donor (MoH, UNICEF, UNFPA, etc.)		Comments
	Source:
							Additional Comments
	9. Does the country have a national Prevention of Mother to Child Transmission (PMTCT) Syphilis program?				<<Please select>>
	10. How many pregnant women are tested for syphilis in 2015?
	In the last year, how many total pregnant women or what percent of women attending an ANC visit received a syphilis test.				May be total number of women or percentage
	Other indicators of PMTCT may be available. Please provide any data around testing and treatment of pregnant women that may be available in the comments fields if different from what is requested.				Please indicate if data is unavailable
	11. How many pregnant women tested positive for syphilis in 2015?
					May be total number of women or percentage
					Please indicate if data is unavailable
	12. How many pregnant women testing positive for syphilis received treatment (total number or percent) in 2015?
					May be total number of women or percentage																					<<Please select>>
					Please indicate if data is unavailable																					None
	13. Please provide any additional relevant commentary regarding the treatment of patients with syphilis in your country.																									Benzathine penicillin [2.4M units - IM]
																										Benzathine penicillin [1.2M units - IM]
																										Benzathine penicillin [600K units - IM]
																										Procaine penicillin [1.2M units - IM]
																										Procaine penicillin [50K units / kg - IM]
																										Penicillin V [250 mg - oral]
																										Penicillin V [500 mg - oral]
																										Amoxicillin [50 mg/ kg - oral]
																										Amoxicillin [1000 mg - oral]
																										Azithromycin [12mg/ kg max 500mg - oral]
																										Azithromycin [2000 mg - oral]
																										Ceftriaxone [500 mg - IM/IV]
																										Doxycycline [100 mg - oral]
																										Doxycycline [200 mg - oral]
																										Tetracycline [500 mg - oral]
																										Erythromycin [250 mg - oral]
																										Erythromycin [500 mg - oral]
																										Sulfonamide [500 mg - oral]
																										Sulfonamide [1000 mg - oral]
																										Aqueous benzyl penicillin [2-4M units - IV]
																										Aqueous benzyl penicillin [50K units/kg - IV]
																										Other [Please provide details]

## Sheet: Syphilis Treatment Guidelines
		We are interested in learning what the treatment guidelines for syphilis are within the country. The below worksheet lays out the current treatment guidelines for syphilis as recommended by the WHO.
		For each stage of syphilis, indicate in Column D (yes/no) if the country follows the same treatment regime that is listed in Column E for first line therapy. If no, enter the country-specific guideline in Column F using the drop downs or explain the discrepancy between country-specific guidelines and the WHO in Column F.
		Details of Person Completing Form - specific details to be advised
		Name:
		Title:
		Employer
	Syphilis		Response
		Are standard treatment guidelines used for syphilis in country?			Treatment guidelines attached	Attach treatment protocol used in country for syphilis
	Syphilis		Same as WHO Treatment Guidelines?	WHO Treatment Guidelines	Country specific treatment protocol, if different from WHO (Column E)	Additional explanation of discrepancy between WHO and country-specific guidelines
	2	"Early" stage syphilis (primary, secondary and early latent syphilis with no neurologic symptoms)
		First line therapy - Adult (non-pregnant)	<<Please select>>
		Recommended drug/dose		Benzathine penicillin [2.4M units - IM]	<<Please select>>
		Frequency		Single dose	<<Please select>>
		Treatment timeframe		Single dose	<<Please select>>
		Alternative regimen - Adult (non-pregnant)	<<Please select>>
		Recommended drug/dose		Procaine penicillin [1.2M units - IM]	<<Please select>>
		Frequency		QD [Once daily]	<<Please select>>
		Treatment timeframe		10 days	<<Please select>>
		Alternative regimen - Penicillin allergic adult (non-pregnant)	<<Please select>>
		Product #1		Doxycycline [100 mg - oral]	<<Please select>>
		Frequency		BID [Every 12 hrs]	<<Please select>>
		Treatment timeframe		14 days	<<Please select>>
		Product #2	<<Please select>>	Tetracycline [500 mg - oral]	<<Please select>>
		Frequency		QID [Every 6 hrs]	<<Please select>>
		Treatment timeframe		14 days	<<Please select>>
		First line therapy - Pregnant patients	<<Please select>>
		Recommended drug/dose		Benzathine penicillin [2.4M units - IM]	<<Please select>>
		Frequency		Single dose	<<Please select>>
		Treatment timeframe		Single dose	<<Please select>>
		Alternative regimen - Penicillin allergic pregnant patients
		Product #1	<<Please select>>	Erythromycin [500 mg - oral]	<<Please select>>
		Frequency		QID [Every 6 hrs]	<<Please select>>
		Treatment timeframe		14 days	<<Please select>>
		Product #2	<<Please select>>	Desensitization to Penicillin	<<Please select>>	Desensitization - followed by standard treatment
		Frequency		Single dose	<<Please select>>
		Treatment timeframe		Single dose	<<Please select>>
	3	"Late" latent syphilis (primary or secondary syphilis with duration > 2 years or unknown duration with no neurologic symptoms)
		First line therapy - Adult (non-pregnant)	<<Please select>>
		Recommended drug/dose		Benzathine penicillin [2.4M units - IM]	<<Please select>>
		Frequency		Every week	<<Please select>>
		Treatment timeframe		3 weeks	<<Please select>>
		Alternative regimen - Adult (non-pregnant)	<<Please select>>
		Recommended drug/dose		Procaine penicillin [1.2M units - IM]	<<Please select>>
		Frequency		QD [Once daily]	<<Please select>>
		Treatment timeframe		20 days	<<Please select>>
		Alternative regimen - Penicillin allergic adult (non-pregnant)	<<Please select>>
		Product #1		Doxycycline [100 mg - oral]	<<Please select>>
		Frequency		BID [Every 12 hrs]	<<Please select>>
		Treatment timeframe		1 month	<<Please select>>
		Product #2	<<Please select>>	Tetracycline [500 mg - oral]	<<Please select>>
		Frequency		QID [Every 6 hrs]	<<Please select>>
		Treatment timeframe		1 month	<<Please select>>
		First line therapy - Pregnant patients	<<Please select>>
		Recommended drug/dose		Benzathine penicillin [2.4M units - IM]	<<Please select>>
		Frequency		Every week	<<Please select>>
		Treatment timeframe		3 weeks	<<Please select>>
		Alternative regimen - Penicillin allergic pregnant patients
		Product #1	<<Please select>>	Erythromycin [500mg -oral]	<<Please select>>
		Frequency		QID [Every 6 hrs]	<<Please select>>
		Treatment timeframe		1 month	<<Please select>>
		Product #2	<<Please select>>	Desensitization to Penicillin	<<Please select>>	Desensitization followed by standard treatment
		Frequency		Other [Please provide details]	<<Please select>>
		Treatment timeframe		Other [Please provide details]	<<Please select>>
	4	Neurosyphilis (syphilis involving the Central Nervous System)
		First line therapy	<<Please select>>
		Recommended drug/dose		Aqueous benzyl penicillin [2-4M units - IV]	<<Please select>>	IV treatment consists of 12-24 million units divided into 2-4 million units per IV episode
		Frequency		Infusion every 4 hours	<<Please select>>
		Treatment timeframe		14 days	<<Please select>>
		Alternative regimen	<<Please select>>
		Recommended drug/dose		Procaine penicillin [1.2M units - IM]	<<Please select>>	Given with probenecid 500mg orally - every 6 hours for 10-14 days
		Frequency		QD [Once daily]	<<Please select>>
		Treatment timeframe		10-14 days	<<Please select>>
		Alternative regimen - Penicillin allergic adults (non-pregnant)	<<Please select>>
		Recommended drug/dose		Doxycycline [200 mg - oral]	<<Please select>>
		Frequency		BID [Every 12 hrs]	<<Please select>>
		Treatment timeframe		1 month	<<Please select>>
		Alternative regimen - Penicillin allergic pregnant patients	<<Please select>>
		Recommended drug/dose		Tetracycline [500 mg - oral]	<<Please select>>
		Frequency		QID [Every 6 hrs]	<<Please select>>
		Treatment timeframe		1 month	<<Please select>>
	5	Early congenital syphilis (up to 2 years of age)
		First line therapy	<<Please select>>
		Recommended drug/dose		Aqueous benzyl penicillin [50K units/kg - IV]	<<Please select>>	After 7 days, infusion increases to every 8 hours
		Frequency		BID [Every 12 hrs]	<<Please select>>
		Treatment timeframe		10 days	<<Please select>>
		Alternative regimen	<<Please select>>
		Recommended drug/dose		Procaine penicillin [50K units / kg - IM]	<<Please select>>
		Frequency		QD [Once daily]	<<Please select>>
		Treatment timeframe		10 days	<<Please select>>
	6	Congenital syphilis (of >2 years)
		First line therapy	<<Please select>>
		Recommended drug/dose		Aqueous benzyl penicillin [50K units/kg - IV]	<<Please select>>
		Frequency		QID [Every 6 hrs]	<<Please select>>
		Treatment timeframe		10-14 days	<<Please select>>
		Alternative regimen - Penicillin allergic patients (>1 month old)	<<Please select>>
		Recommended drug/dose		Erythromycin [7.5 - 12.5 mg/kg - oral]	<<Please select>>
		Frequency		QID [Every 6 hrs]	<<Please select>>
		Treatment timeframe		1 month	<<Please select>>
																											<<Please select>>
																											None
																											Benzathine penicillin [2.4M units - IM]
																											Benzathine penicillin [1.2M units - IM]
																											Benzathine penicillin [600K units - IM]
																											Procaine penicillin [1.2M units - IM]
																											Procaine penicillin [50K units / kg - IM]
																											Azithromycin [2000 mg - oral]
																											Ceftriaxone [500 mg - IM/IV]
																											Doxycycline [100 mg - oral]
																											Doxycycline [200 mg - oral]
																											Tetracycline [500 mg - oral]
																											Erythromycin [500 mg - oral]
																											Aqueous benzyl penicillin [2-4M units - IV]
																											Aqueous benzyl penicillin [50K units/kg - IV]
																											Other [Please provide details]

## Sheet: 1b. ARF and RHD
	Instructions: Please provide the following information regarding your country's Group A Streptococcal (GAS) infection, acute rheumatic fever (ARF) and rheumatic heart disease (RHD) treatment guidelines and patterns. We expect that the information requested on treatment guidelines and treatment patterns for GAS, ARF and RHD can be gathered from a national program coordinator for childhood illness …
	1a. Are national treatment guidelines available for Group A Streptococcal (GAS) infection?					<<Please select>>
	1b. Are national treatment guidelines available for acute rheumatic fever (ARF)? (attached)					<<Please select>>
	1c. Are national treatment guidelines available for rheumatic heart disease (RHD)? (attached)					<<Please select>>
						Please attach the guidelines if available
	1d. Do health workers follow a diagnostic algorithm for GAS and/or ARF and/or RHD?					<<Please select>>
						Please attach the algorithm used, if available
	Instructions: Please select the drug(s) from the dropdowns in the associated fields below. If you select "Other" for any drug, please input details in the Comments section.
	2a. What are the preferred and alternative treatments for GAS for those weighing >30kg?
	Please indicate if a different weight cut off is used	[weight cut off, if not 30 kg]
		Treatment guidelines
		Drug and Strength	Frequency	Treatment Duration	Comments
	Preferred	<<Please select>>	<<Please select>>	<<Please select>>
	Alternative 1	<<Please select>>	<<Please select>>	<<Please select>>
	Alternative 2	<<Please select>>	<<Please select>>	<<Please select>>
	Alternative 3	<<Please select>>	<<Please select>>	<<Please select>>
	Alternative 4	<<Please select>>	<<Please select>>	<<Please select>>
	Alternative 5	<<Please select>>	<<Please select>>	<<Please select>>
	2b. What are the preferred and alternative treatments for GAS for children weighing <30kg?
	Please indicate if a different weight cut off is used	[weight cut off, if not 30 kg]
		Treatment guidelines
		Drug and Strength	Frequency	Treatment Duration	Comments
	Preferred	<<Please select>>	<<Please select>>	<<Please select>>
	Alternative 1	<<Please select>>	<<Please select>>	<<Please select>>
	Alternative 2	<<Please select>>	<<Please select>>	<<Please select>>
	Alternative 3	<<Please select>>	<<Please select>>	<<Please select>>
	Alternative 4	<<Please select>>	<<Please select>>	<<Please select>>
	Alternative 5	<<Please select>>	<<Please select>>	<<Please select>>
	2c. What are the preferred and alternative secondary prophylaxis to prevent progression from ARF to RHD for those weight > 30kg?
	Please indicate if a different weight cut off is used	[weight cut off, if not 30 kg]
		Treatment guidelines
		Drug and Strength	Frequency	Treatment Duration	Comments
	Preferred	<<Please select>>	<<Please select>>	<<Please select>>
	Alternative 1	<<Please select>>	<<Please select>>	<<Please select>>
	Alternative 2	<<Please select>>	<<Please select>>	<<Please select>>
	Alternative 3	<<Please select>>	<<Please select>>	<<Please select>>
	Alternative 4	<<Please select>>	<<Please select>>	<<Please select>>
	Alternative 5	<<Please select>>	<<Please select>>	<<Please select>>
	2d. What are the preferred and alternative secondary prophylaxis to prevent progression from ARF to RHD for children <30 kg?
	Please indicate if a different weight cut off is used	[weight cut off, if not 30 kg]
		Treatment guidelines
		Drug and Strength	Frequency	Treatment Duration	Comments
	Preferred	<<Please select>>	<<Please select>>	<<Please select>>
	Alternative 1	<<Please select>>	<<Please select>>	<<Please select>>
	Alternative 2	<<Please select>>	<<Please select>>	<<Please select>>
	Alternative 3	<<Please select>>	<<Please select>>	<<Please select>>
	Alternative 4	<<Please select>>	<<Please select>>	<<Please select>>
	Alternative 5	<<Please select>>	<<Please select>>	<<Please select>>
	2e. What are the preferred and alternative secondary prophylaxis to prevent further heart deterioration from RHD for those weighing >30 kg?
	Please indicate if a different weight cut off is used	[weight cut off, if not 30 kg]
		Treatment guidelines
		Drug and Strength	Frequency	Treatment Duration	Comments
	Preferred	<<Please select>>	<<Please select>>	<<Please select>>
	Alternative 1	<<Please select>>	<<Please select>>	<<Please select>>
	Alternative 2	<<Please select>>	<<Please select>>	<<Please select>>
	Alternative 3	<<Please select>>	<<Please select>>	<<Please select>>
	Alternative 4	<<Please select>>	<<Please select>>	<<Please select>>
	Alternative 5	<<Please select>>	<<Please select>>	<<Please select>>
	2f. What are the preferred and alternative secondary prophylaxis to prevent further heart deterioration from RHD for children weighing <30 kg?
	Please indicate if a different weight cut off is used	[weight cut off, if not 30 kg]
		Treatment guidelines
		Drug and Strength	Frequency	Treatment Duration	Comments
	Preferred	<<Please select>>	<<Please select>>	<<Please select>>
	Alternative 1	<<Please select>>	<<Please select>>	<<Please select>>
	Alternative 2	<<Please select>>	<<Please select>>	<<Please select>>
	Alternative 3	<<Please select>>	<<Please select>>	<<Please select>>
	Alternative 4	<<Please select>>	<<Please select>>	<<Please select>>
	Alternative 5	<<Please select>>	<<Please select>>	<<Please select>>
	3. Have the guidelines for GAS/ ARF/ RHD treatment been distributed to health facilities?					<<Please select>>
	4. If no, what is the country's strategy to influence adoption of the national guidelines for GAS, ARF and/or RHD?
	5. Does the country have school-based treatment programs for GAS, ARF and/or RHD?			<<Please select>>		[Additional Comments]
	6. Is the MoH interested in establishing GAS, ARF and/or RHD treatment programs, if none exist?			<<Please select>>		[Additional Comments]
	Source:
	Instructions: Please fill in the table as completely as possible indicating the total number patient receiving treatment for GAS, ARF and RHD and the percent of patients receiving a specific product for GAS, ARF and RHD treatment. We are looking for an estimate on what is actually used to treat GAS, ARF and RHD for both children and adults- not what is recommended. If the country does not have a …
	If data is not broken down by adult/pediatric, please indicate that you are providing total by changing the column heading to '(total)' from '(adult)'.
		Group A Streptococcal infection (Adult)	Group A Streptococcal infection (Pediatric)	Acute Rheumatic Fever (Adult)	Acute Rheumatic Fever (Pediatric)	Rheumatic Heart Disease (Adult)	Rheumatic Heart Disease (Pediatric)
	What is the incidence (total or per 1,000) of each condition?
	What is the prevalence (total or per 1,000) of each condition?
	What is the mortality (total or per 1,000) attributed to each condition?
	What is the estimated number of cases treated each year in country?
	What is the estimated percent of patients receiving each treatment?	% used	% used	% used	% used	% used	% used
	Benzathine Penicillin
	Penicillin V
	Amoxicillin
	Ceftriaxone
	Other 1st generation cephalosporin
	Erythromycin
	Sulfonamide
	Other:
	Specify
	Specify
	Specify
	Total (should add up to 100%)	0	0	0	0	0	0
	Source:
	7. What barriers, if any, exist to using benzathine penicillin in the treatment of GAS, ARF and/or RHD?
	Barriers may include, but are not limited to: powder formulation, use of large gauge needle, pain associated with injection, stock outs, health insurance coverage, cost
	8. Is there any additional information or comments that you would like to provide on the incidence, prevalence, mortality, or treatment patterns for GAS, ARF and/or RHD?
	Source:
																										<<Please select>>
																										None
																										Benzathine penicillin [2.4M units - IM]
																										Benzathine penicillin [1.2M units - IM]
																										Benzathine penicillin [600K units - IM]
																										Procaine penicillin [1.2M units - IM]
																										Procaine penicillin [50K units / kg - IM]
																										Penicillin V [250 mg - oral]
																										Penicillin V [500 mg - oral]
																										Amoxicillin [50 mg/ kg - oral]
																										Amoxicillin [1000 mg - oral]
																										Azithromycin [12mg/ kg max 500mg - oral]
																										Azithromycin [2000 mg - oral]
																										Ceftriaxone [500 mg - IM/IV]
																										Doxycycline [100 mg - oral]
																										Doxycycline [200 mg - oral]
																										Tetracycline [500 mg - oral]
																										Erythromycin [250 mg - oral]
																										Erythromycin [500 mg - oral]
																										Sulfonamide [500 mg - oral]
																										Sulfonamide [1000 mg - oral]
																										Aqueous benzyl penicillin [2-4M units - IV]
																										Aqueous benzyl penicillin [50K units/kg - IV]
																										Other [Please provide details]

## Sheet: 2. Product Registration 
	Instructions: Please provide the following information regarding your country's benzathine penicillin product registrations, historical purchases and forecasts.
	1. Has one or more BP products been registered at the National Drug Regulatory Administration (NDRA)? If yes, please complete the table below with all available BP product registrations including product name/ brand, supplier name, distributor (if different from supplier), procurement agent, price and primary funding agent					<<Please select>>
						Please complete table below
	2. Is BP available in the country that was not registered at the NDRA?					<<Please select>>
	If yes, did your country give a waiver to the supplier, or would a wavier be allowed?					<<Please select>>
						[Additional comments?]
	3. What is the total volume of BP purchased/ received from 2011-2015 of each registered BP product?
	If information not available for past 5 years, please provide for as many years as available.
	4. Can CHAI share this data externally?
	This information will be shared with the Bill & Melinda Gates Foundation as they are funding this work. We plan to aggregate this data to share with other partners. Pricing data will not be shared between countries. Please ask your in-country partners if they are comfortable with aggregated data being shared outside of CHAI/BMGF.
	5. Is any of the data missing or incomplete in the table below?
	If you were not able to obtain order data from certain purchasers, please list those purchasers here and include an estimate of their overall order volumes if possible (example: "Data from Partner X and Y not provided. Partner X procures 20% of all BP and Partner Y procures 10%. The rest is procured by the MOH.")
	6. Procurement and Tendering - Please answer the below questions on how BP is procured for the country.
						Additional Comments
	6a. Who typically purchases BP within the country?		<<Please select>>
	6b. How is BP procured within the country? In comments, provide as much information (bullet points are fine) as possible on how procurement decisions for BP are made on a national (or regional, as appropriate) level.		<<Please select>>
	6c. If procured through tender, what month of the year does your country typically issue a Request for Bids (i.e. tender start date) to suppliers?
	6d. For what time period does supplier pricing and awards from a BP tender typically remain valid?
	6e. As of 2016 - When is the next BP tender in your country likely to be advertised? Include quarter and year, if possible.
	6f. Typically, how long does it take for awards to be made for a tender?
	6g. Please provide details on outstanding tender orders, including quantity and expected or actual delivery dates
	7. Any additional insight related to procurement & supply chain funding constraints in your country?
	8. Forecast volumes (not available at present)
	8a. Is there a yearly forecast for BP?		<<Please select>>
			If yes, please attach the BP forecast if available or enter data below
	8b. Forecast volumes: What are the forecasted volumes of BP needed for next 3 years? Please indicate the unit used for forecast (e.g., KG, vials, doses, etc.)		Forecast unit used	2016	2017	2018
	8c. What inputs are used to determine the forecasted volumes?
	8d. Buffer stock: Does the country have a buffer stock of BP?		<<Please select>>
	If yes, what is the volume of buffer stock?
	8e. What is the average monthly consumption of BP?
	Provide if this data point is tracked by medicine authority
	Source:
	Instructions: Please fill in your country's product registration and purchased volumes here.
	Package Product Name	Strength	Presentation	Pack Size	Price Per Pack	Unit price: Price Per Vial	Manufacturer/ Supplier Name	Distributor (if different from supplier)	Procurement Agent	Purchased Volumes
			Liquid v Powder		(inCURRENCY)	(in CURRENCY)			(i.e. MOH, SCMS, Crown Agents)	2011	2012	2013	2014	2015
	Source:

## Sheet: 3. Stock outs
	Instructions: Please provide the following information regarding your country's historical stock outs and shortages of benzathine penicillin and how stocks outs are mitigated.
	1. Has there been one or more stock outs of BP in the last 3 years? If yes, please complete the table below with all available details on the stock out of BP including time of stock out, product details, supplier name, distributor (if different from supplier), if the stock out was at a national or regional level, what products were substituted and any additional information that you can gather ab…					<<Please select>>
						Please complete table below
	2. Has there been one or more shortage of BP in the last 3 years?					<<Please select>>
	If yes, please complete the table below with all available details on the stock out of BP including time of stock out, product details, supplier name, distributor (if different from supplier), if the stock out was at a national or regional level, what products were substituted and any additional information that you can gather about the specific stock out.					Please complete table below
	3. Has there been a time in the last 3 years where the country wished to purchase BP and was unable to do so?					<<Please select>>
	If yes, please provide details in the text box below. Additional information could include: how many sources did the country try to procure from?; what did the country substitute instead, etc?
	4. Is any of the data missing or incomplete in the table below?
	5. Stock out mitigation strategies - Please answer the below on how BP is procured for the country
	5a. Have BP products been added to site report and requisition forms?					<<Please select>>
	Additional Comments
	5b. Are certain procedures in place to prevent stock outs?					<<Please select>>
	In the comments section, add as many details about the country's stock out mitigation strategies. How are stock outs tracked?, How are stock outs communicated to districts or facilities?, How are substitution decisions made?, Etc.
	Additional Comments
	6. Are there any additional reasons for stock out of BP in country?
	Source:
	Instructions: Please fill in as much information as possible on stock outs and shortages at the country level.
								Indicate at what level the stock out occurred, if sub-national
	Stock out or Shortage	Stock out time frame		Package Product Name	Strength	Manufacturer/ Supplier Name	Distributor (if different from supplier)	Geographical impact (National, Regional, District)			Substitutions			Additional information on incident, including cause of incident such as poor forecasting, manufacturer delay, etc.
		Start date (Month, Year)	End date (Month, Year)						Product volume requested	Product volume issued	Product substituted	Strength	Formulation
	<<Please select>>
	<<Please select>>
	<<Please select>>
	<<Please select>>
	<<Please select>>
	<<Please select>>
	<<Please select>>
	<<Please select>>
	<<Please select>>
	<<Please select>>
	<<Please select>>
	<<Please select>>
	<<Please select>>
	<<Please select>>
	<<Please select>>
	<<Please select>>
	<<Please select>>
	<<Please select>>
	<<Please select>>
	Add more rows as needed
	Source:
